# Supplementary material for: A Risk Correlative Model for Sleep Disorders in Chinese Older Adults Based on Blood Micronutrient Levels: A Matched Case-Control Study
Source: Nutrients. 2024 Sep 29;16(19):3306. doi: 10.3390/nu16193306 (PMC11479059; doi:10.3390/nu16193306)
Supplement: Supplementary file 1 [file nutrients-16-03306-s001.zip]

Archive with 1 entries (1 files):
- nutrients-3222481-supplementary.pdf
